# Supplementary material for: The African swine fever virus MGF300-4L protein is associated with viral pathogenicity by promoting the autophagic degradation of IKKβ and increasing the stability of IκBα
Source: Emerg Microbes Infect. 2024 Mar 19;13(1):2333381. doi: 10.1080/22221751.2024.2333381 (PMC11018083; doi:10.1080/22221751.2024.2333381)
Supplement: Supplementary_Table1 [file TEMI_A_2333381_SM5276.xlsx]

## Sheet: Sheet1
	Table S1. The Primers used in this study
	Primers	Forward (5’-3’)	Reverse (5’-3’)	Description
	IL1-β	CCCAAAAGTTACCCGAAGAGG	TCTGCTTGAGAGGTGCTGATG	For qPCR
	TNF-α	ACCACGCTCTTCTGCCTACTGC	TCCCTCGGCTTTGACATTGGCTAC	For qPCR
	IFN-α	CTGCTGCCTGGAATGAGAGCC	TGACACAGGCTTCCAGGTCCC	For qPCR
	IKK-β	CTGAGTGACATCGCCTCTG	GTGTATTAATCTCTGTTCGCCTTG	For qPCR
	GST-MGF300-4L	CCCCTGGGATCCCCGGAATTCATGCAGAGTTTATTTAACATTGCGC	CTCGAGTCGACCCGGGAATTCAATATAAAAATATTGGGTTTCTTCACTAAA	Construction plasmid pGEX-6P-1-MGF300-4L
	SiRNA-LAMP2A	GCCUUGGCAGGAGUACUUATT	UAAGUACUCCUGCCAAGGCTT	For RNAi
